# Supplementary material for: Transgenic Soybean for Production of Thermostable α-Amylase
Source: Plants (Basel). 2024 Jun 2;13(11):1539. doi: 10.3390/plants13111539 (PMC11174511; doi:10.3390/plants13111539)
Supplement: Supplementary file 1 [file plants-13-01539-s001.zip]

Archive with 1 entries (1 files):
- plants-3019667-supplementary.pdf
